# Supplementary material for: Large-scale correlation analysis of deep venous thrombosis and gut microbiota
Source: Front Cardiovasc Med. 2022 Nov 7;9:1025918. doi: 10.3389/fcvm.2022.1025918 (PMC9677955; doi:10.3389/fcvm.2022.1025918)
Supplement: Supplementary file 1 [file Table_1.XLS]

## Sheet: Sheet1
	p1	p2	correlation coefficient	se	p	FDR
1	F_Streptococcaceae_RNT_allchr.sumstats	DVT.sumstats	-0.5417	0.2367	0.0221	0.8991
2	G_Streptococcus_RNT_allchr.sumstats	DVT.sumstats	-0.5764	0.2636	0.0288	0.8991
3	O_Lactobacillales_RNT_allchr.sumstats	DVT.sumstats	-0.4839	0.2373	0.0415	0.8991
4	G_Dialister_HB_allchr.sumstats	DVT.sumstats	-0.6225	0.3156	0.0486	0.8991
5	Div_Shannon_RNT_allchr.sumstats	DVT.sumstats	-0.3898	0.2539	0.1248	0.959122
6	G_Hespellia_HB_allchr.sumstats	DVT.sumstats	0.3069	0.2599	0.2375	0.959122
7	G_Desulfovibrio_RNT_allchr.sumstats	DVT.sumstats	0.4938	0.4203	0.24	0.959122
8	G_Veillonella_HB_allchr.sumstats	DVT.sumstats	-0.24	0.2391	0.3155	0.959122
9	F_Lachnospiraceae_RNT_allchr.sumstats	DVT.sumstats	-0.5065	0.5256	0.3352	0.959122
10	G_Roseburia_RNT_allchr.sumstats	DVT.sumstats	-0.1872	0.1976	0.3434	0.959122
11	G_Intestinibacter_HB_allchr.sumstats	DVT.sumstats	-0.2683	0.2911	0.3567	0.959122
12	G_unclassified_F_Erysipelotrichaceae_HB_allchr.sumstats	DVT.sumstats	0.2934	0.3358	0.3823	0.959122
13	F_Acidaminococcaceae_HB_allchr.sumstats	DVT.sumstats	0.4018	0.4915	0.4136	0.959122
14	G_Sporobacter_RNT_allchr.sumstats	DVT.sumstats	-0.3003	0.3715	0.4189	0.959122
15	G_Eisenbergiella_HB_allchr.sumstats	DVT.sumstats	0.3108	0.388	0.4231	0.959122
16	G_Methanobrevibacter_HB_allchr.sumstats	DVT.sumstats	-0.2174	0.2793	0.4362	0.959122
17	G_unclassified_F_Porphyromonadaceae_HB_allchr.sumstats	DVT.sumstats	0.1803	0.2316	0.4362	0.959122
18	G_unclassified_C_Clostridia_HB_allchr.sumstats	DVT.sumstats	-0.3368	0.4349	0.4387	0.959122
19	G_Lactobacillus_RNT_allchr.sumstats	DVT.sumstats	-0.2545	0.3396	0.4537	0.959122
20	G_Clostridium_IV_RNT_allchr.sumstats	DVT.sumstats	-0.2823	0.3996	0.4799	0.959122
21	C_Gammaproteobacteria_RNT_allchr.sumstats	DVT.sumstats	0.2346	0.3378	0.4874	0.959122
22	G_Fusicatenibacter_RNT_allchr.sumstats	DVT.sumstats	-0.5541	0.8318	0.5053	0.959122
23	G_unclassified_K_Bacteria_RNT_allchr.sumstats	DVT.sumstats	-0.1398	0.215	0.5154	0.959122
24	G_unclassified_K_Bacteria_HB_allchr.sumstats	DVT.sumstats	-0.1708	0.2872	0.552	0.959122
25	C_Actinobacteria_RNT_allchr.sumstats	DVT.sumstats	-0.1105	0.2092	0.5974	0.959122
26	G_unclassified_C_Clostridia_RNT_allchr.sumstats	DVT.sumstats	-0.1239	0.235	0.5979	0.959122
27	G_Odoribacter_HB_allchr.sumstats	DVT.sumstats	0.3381	0.6493	0.6025	0.959122
28	G_Coprococcus_HB_allchr.sumstats	DVT.sumstats	0.2189	0.4225	0.6043	0.959122
29	F_Desulfovibrionaceae_RNT_allchr.sumstats	DVT.sumstats	-0.204	0.4106	0.6193	0.959122
30	G_Bifidobacterium_HB_allchr.sumstats	DVT.sumstats	0.3865	0.7901	0.6247	0.959122
31	C_Deltaproteobacteria_RNT_allchr.sumstats	DVT.sumstats	-0.4167	0.8823	0.6368	0.959122
32	G_Parasutterella_HB_allchr.sumstats	DVT.sumstats	-0.6823	1.4614	0.6406	0.959122
33	G_unclassified_F_Ruminococcaceae_RNT_allchr.sumstats	DVT.sumstats	-0.1548	0.3405	0.6494	0.959122
34	G_Subdoligranulum_RNT_allchr.sumstats	DVT.sumstats	0.1687	0.3745	0.6523	0.959122
35	G_Butyrivibrio_RNT_allchr.sumstats	DVT.sumstats	0.213	0.4757	0.6543	0.959122
36	G_Ruminococcus_HB_allchr.sumstats	DVT.sumstats	0.1538	0.3447	0.6556	0.959122
37	G_Acidaminococcus_HB_allchr.sumstats	DVT.sumstats	0.1608	0.3783	0.6709	0.959122
38	G_Sporobacter_HB_allchr.sumstats	DVT.sumstats	0.0784	0.1909	0.6812	0.959122
39	F_Veillonellaceae_RNT_allchr.sumstats	DVT.sumstats	-0.3833	0.9937	0.6997	0.959122
40	G_unclassified_F_Coriobacteriaceae_RNT_allchr.sumstats	DVT.sumstats	-0.1986	0.5318	0.7088	0.959122
41	F_Peptostreptococcaceae_HB_allchr.sumstats	DVT.sumstats	-0.0848	0.2317	0.7145	0.959122
42	G_unclassified_O_Clostridiales_RNT_allchr.sumstats	DVT.sumstats	-0.126	0.3451	0.7151	0.959122
43	G_Clostridium_sensu_stricto_RNT_allchr.sumstats	DVT.sumstats	0.2248	0.6742	0.7388	0.959122
44	F_Porphyromonadaceae_RNT_allchr.sumstats	DVT.sumstats	0.2925	0.8902	0.7425	0.959122
45	G_Dorea_RNT_allchr.sumstats	DVT.sumstats	-0.0724	0.2277	0.7504	0.959122
46	G_Blautia_RNT_allchr.sumstats	DVT.sumstats	-0.0603	0.1916	0.753	0.959122
47	G_unclassified_F_Porphyromonadaceae_RNT_allchr.sumstats	DVT.sumstats	0.0644	0.2149	0.7644	0.959122
48	C_Deltaproteobacteria_HB_allchr.sumstats	DVT.sumstats	-0.1347	0.4626	0.771	0.959122
49	G_Butyricicoccus_RNT_allchr.sumstats	DVT.sumstats	-0.3256	1.1404	0.7753	0.959122
50	G_Gemmiger_HB_allchr.sumstats	DVT.sumstats	0.065	0.2349	0.7822	0.959122
51	G_Alistipes_RNT_allchr.sumstats	DVT.sumstats	-0.1346	0.5183	0.7951	0.959122
52	G_Methanobrevibacter_RNT_allchr.sumstats	DVT.sumstats	-0.0765	0.3063	0.8028	0.959122
53	F_Desulfovibrionaceae_HB_allchr.sumstats	DVT.sumstats	0.0628	0.2673	0.8142	0.959122
54	P_Proteobacteria_RNT_allchr.sumstats	DVT.sumstats	0.2203	1.0298	0.8306	0.959122
55	G_Oscillibacter_RNT_allchr.sumstats	DVT.sumstats	-0.1041	0.5059	0.8369	0.959122
56	G_Senegalimassilia_HB_allchr.sumstats	DVT.sumstats	-0.0726	0.3692	0.8441	0.959122
57	G_Coprobacter_HB_allchr.sumstats	DVT.sumstats	-0.0668	0.3523	0.8496	0.959122
58	G_Alloprevotella_HB_allchr.sumstats	DVT.sumstats	0.0471	0.2872	0.8699	0.959122
59	Div_Chao1_RNT_allchr.sumstats	DVT.sumstats	-0.0428	0.2619	0.8701	0.959122
60	Div_NumberGenera_RNT_allchr.sumstats	DVT.sumstats	-0.0388	0.2458	0.8747	0.959122
61	F_Enterococcaceae_HB_allchr.sumstats	DVT.sumstats	0.0756	0.5035	0.8806	0.959122
62	G_Victivallis_HB_allchr.sumstats	DVT.sumstats	0.037	0.2473	0.8811	0.959122
63	G_unclassified_P_Proteobacteria_HB_allchr.sumstats	DVT.sumstats	-0.0349	0.2351	0.8818	0.959122
64	G_Hespellia_RNT_allchr.sumstats	DVT.sumstats	-0.0351	0.2384	0.8829	0.959122
65	G_Ruminococcus2_RNT_allchr.sumstats	DVT.sumstats	-0.0509	0.3889	0.896	0.959122
66	G_unclassified_F_Coriobacteriaceae_HB_allchr.sumstats	DVT.sumstats	0.083	0.6448	0.8976	0.959122
67	G_unclassified_P_Bacteroidetes_HB_allchr.sumstats	DVT.sumstats	-0.0591	0.472	0.9004	0.959122
68	G_Collinsella_HB_allchr.sumstats	DVT.sumstats	0.0231	0.1941	0.9051	0.959122
69	G_Subdoligranulum_HB_allchr.sumstats	DVT.sumstats	-0.032	0.2781	0.9084	0.959122
70	F_Coriobacteriaceae_RNT_allchr.sumstats	DVT.sumstats	0.0287	0.2694	0.9152	0.959122
71	P_Lentisphaerae_HB_allchr.sumstats	DVT.sumstats	-0.0271	0.2776	0.9221	0.959122
72	G_Prevotella_HB_allchr.sumstats	DVT.sumstats	-0.0356	0.424	0.9332	0.959122
73	G_Collinsella_RNT_allchr.sumstats	DVT.sumstats	-0.0194	0.4319	0.9642	0.977408
74	G_Faecalitalea_RNT_allchr.sumstats	DVT.sumstats	0.0041	0.2551	0.9872	0.9872
